# Supplementary material for: The Oxidative Stability of Champagne Base Wines Aged on Lees in Barrels: A 2-Year Study
Source: Antioxidants (Basel). 2024 Mar 18;13(3):364. doi: 10.3390/antiox13030364 (PMC10968283; doi:10.3390/antiox13030364)
Supplement: Supplementary file 1 [file antioxidants-13-00364-s001.zip]

Archive with 1 entries (1 files):
- antioxidants-2897965-supplementary.pdf
